# Supplementary material for: Functional group diversity is key to Southern Ocean benthic carbon pathways
Source: PLoS One. 2017 Jun 27;12(6):e0179735. doi: 10.1371/journal.pone.0179735 (PMC5487044; doi:10.1371/journal.pone.0179735)
Supplement: S1 Table — (XLSX) [file pone.0179735.s001.xlsx]

## Sheet: Fig 2 data
site	Richness Fig 2A	Density Fig 2A	Number of functional groups Fig 2B	Dominant functional group Fig 2B	Carbon accumulation Fig 2C	Habitat Fig 2C	Carbon immobilization Fig 2D	Carbon sequestration potential Fig 2D
1	21	84	8	Pioneer sessile suspension feeder	0.843417	old, outer sediments	0.155708	0.0804567
2	12	79	7	Pioneer sessile suspension feeder	0.7975	old, outer sediments	0.14355	0.159354
3	10	48	5	mobile calcareous scavenger/predator	0.481667	old, outer sediments	0.0951917	0.0391213
4	9	43	8	sessile soft bodied scavenger/predator	0.4155	old, outer sediments	0.07999	0.0305328
5	9	76	7	Pioneer sessile suspension feeder	0.7604	old, outer sediments	0.13572	0.072162
6	25	343	10	mobile calcareous scavenger/predator	3.22667	moraines	0.5808	0.15738
7	33	544	9	Pioneer sessile suspension feeder	5.44467	moraines	0.974475	0.224427
8	29	339	11	Pioneer sessile suspension feeder	3.37818	moraines	0.994991	0.2778
9	18	123	9	mobile calcareous scavenger/predator	1.21292	moraines	0.5569	0.188818
10	30	802	12	shelled infaunal deposit feeder	8.00823	moraines	1.44028	0.191127
11	14	172	10	mobile suspension feeder	1.61687	moraines	0.291038	0.0933052
12	23	365	11	Pioneer sessile suspension feeder	3.63417	moraines	0.65595	0.299879
13	17	318	9	Pioneer sessile suspension feeder	3.16556	moraines	0.5698	0.107965
14	7	30	7	mobile calcareous scavenger/predator	0.3065	young basin sediments	0.0480375	0.10449
15	3	19	4	mobile calcareous scavenger/predator	0.179	canyon fjord	0.03708	0.0101722
16	5	27	4	epifaunal deposit feeder	0.224567	canyon fjord	0.0416333	0.010992
17	10	89	9	mobile calcareous scavenger/predator	0.862573	young basin sediments	0.19602	0.199649
18	13	33	7	mobile arthropod scavenger/predator	0.303565	young basin sediments	0.109536	0.0380455
19	5	59	7	mobile calcareous scavenger/predator	0.591862	young basin sediments	0.12225	0.0317445
20	8	120	7	mobile calcareous scavenger/predator	1.20833	young basin sediments	0.2175	0.060606
21	8	52	7	mobile calcareous scavenger/predator	0.512	young basin sediments	0.09216	0.0247248
22	13	163	8	Pioneer sessile suspension feeder	1.71	young basin sediments	0.3078	0.0987525
23	6	44	5	mobile calcareous scavenger/predator	0.426714	young basin sediments	0.0739286	0.0197589
24	3	49	4	vermiform infaunal deposite feeder	0.4816	young basin sediments	0.09432	0.0695536
25	7	87	5	mobile calcareous scavenger/predator	0.863333	young basin sediments	0.1035	0.123805
26	8	45	7	mobile suspension feeder	0.437778	fjord	0.085	0.0218889
27	11	83	8	vermiform infaunal deposite feeder	0.9295	fjord	0.1567	0.14
28	6	31	6	mobile arthropod scavenger/predator	0.303333	fjord	0.0441133	0.011
29	3	13	4	mobile suspension feeder	0.134833	fjord	0.0236235	0.00611765
30	3	18	4	mobile suspension feeder	0.18	fjord	0.0269143	0.00628571
31	13	44	9	shelled infaunal deposit feeder	0.442143	old, outer sediments	0.139	0.139
32	19	148	10	sessile soft bodied scavenger/predator	1.71	old, outer sediments	0.178	0.178

## Sheet: Fig 3 data
	Fig 3 X data [No. functional groups]	Fig 3A Y data [Carbon accumuation]	Fig 3B Y data [Carbon immbolization]	Proportion of hard subsratum	Proportion of mixed hard & soft substratum	Burial observations / m2
Fig 3A = column B vs C	8	0.843417	0.155708	0	0.08	0.0833333
Fig 3B = column B vs D	7	0.7975	0.14355	0.04	0.25	0.222222
Fig 3D = column E vs D	5	0.481667	0.0951917	0	0.03	0.0555556
Fig 3E = column F vs G	8	0.4155	0.07999	0	0.02	0.0526316
	7	0.7604	0.13572	0	0.09	0.0909091
	9	0.442143	0.139	0	0.15	0.117647
	10	1.71	0.178	0.09	0.22	0.111111
	10	3.22667	0.5808	0.52	0.08	0.0588235
	9	5.44467	0.974475	0.85	0.07	0
	11	3.37818	0.994991	0.67	0.06	0.0454545
	9	1.21292	0.5569	0.49	0.1	0.047619
	12	8.00823	1.44028	0.96	0.04	0.0526316
	10	1.61688	0.291038	0.64	0.06	0.05
	11	3.63417	0.65595	0.73	0.18	0.166667
	9	3.16556	0.5698	0.81	0.08	0
	7	0.3065	0.0480375	0.08	0.39	0.4
	9	0.862573	0.19602	0.12	0.22	0.230769
	7	0.303565	0.109536	0.09	0.05	0.0625
	7	0.591862	0.12225	0.04	0	0
	7	1.20833	0.2175	0.16	0.07	0
	7	0.512	0.09216	0	0.06	0
	8	1.71	0.3078	0.3	0.08	0.0526316
	5	0.426714	0.0739286	0	0.05	0
	4	0.4816	0.09432	0.05	0.12	0.0952381
	5	0.863333	0.1035	0.1	0.27	0.190476
	4	0.179	0.03708	0	0.04	0
	4	0.224567	0.0416333	0	0.06	0.0769231
	7	0.437778	0.085	0.06	0.1	0.142857
	8	0.9295	0.1567	0.11	0.32	0.294118
	6	0.303333	0.0441133	0	0.02	0
	4	0.134833	0.0236235	0	0.04	0
	4	0.18	0.0269143	0	0	0

## Sheet: Fig 4 data
	Hogg et al (2016) habitat classification [Fig 4A]	Barnes et al (2016) habitat classification [Fig 4B]	Suspension; sessile pioneer	Suspension; sessile climax	Suspension; sedentary	Suspension; mobile	Deposit; epifaunal crawlers	Deposit; vermiform infauna	Deposit; shelled infauna	Grazer; calcareous	Scavenger/predator; sessile soft	Scavenger/predator; sessile hard	Scavenger/predator; mobile soft	Sacvenger/predator; mobile calcareous	Scavenger/predator; arthropod				Suspension; sessile	Suspension; mobile	Deposit	Grazer; calcareous	Scavenger/predator; sessile	Scavenger/predator; mobile	No functional groups	% suspension	C accumulation	C immobilization	C sequestration	Density	Richness (OTU)	Trophic levels	Size spectra (how many orders of magnitude size dif)	VME / bioconstructors	Rarity
		Site	SP	SC	SS	SM	DC	DV	DS	GC	PS	PC	PM	PL	PA
		1	19	9	0	0	0	9	0	8	9	9	0	14	7				9	0	17	9	9	21	8	0.107143	0.843417	0.155708	0.0804567	84	21	4	4	7.3	3
		2	24	0	0	0	0	21	7	0	0	10	7	6	4				0	0	28	0	17	10	7	0	0.7975	0.14355	0.159354	79	12	3	4	1.5	2
		3	8	0	0	0	0	8	0	0	0	11	0	19	2				0	0	8	0	11	21	5	0	0.481667	0.0951917	0.0391213	48	10	3	4	1.3	0
		4	4	5	0	2	0	1	0	2	0	15	0	10	4				5	2	3	0	15	14	8	0.116279	0.4155	0.07999	0.0305328	43	9	4	4	4	1
		5	32	6	0	8	0	8	0	15	3	4	0	0	0				6	8	23	3	4	0	7	0.0789474	0.7604	0.13572	0.072162	76	9	4	3	1.6	1
		31	4	7	1	3	2	7	10	0	2	0	0	8	0				8	5	17	2	0	8	9	0.159091	0.442143	0.139	0.139	44	13	3	3	1.9	1
		32	16	22	0	7	4	5	23	0	10	32	0	22	7				22	11	28	10	32	29	10	0.148649	1.71	0.178	0.178	148	19	4	3	2.2	4
		6	15	67	9	34	0	2	0	18	56	24	15	103	0				76	34	20	56	39	103	10	0.195335	3.22667	0.5808	0.15738	343	25	3	4	12	4
		7	25	198	50	57	0	27	0	20	55	60	0	52	0				248	57	47	55	60	52	9	0.363971	5.44467	0.974475	0.224427	544	33	4	4	27	7
		8	21	101	18	17	8	5	10	0	11	53	8	87	0				119	25	15	11	61	87	11	0.297935	3.37818	0.994991	0.2778	339	29	4	4	44	2
		9	4	12	0	7	4	3	12	0	12	3	0	66	0				12	11	15	12	3	66	9	0.097561	1.21292	0.5569	0.188818	123	18	4	4	9	2
		10	23	116	10	166	12	32	240	0	25	39	39	91	9				126	178	272	25	78	100	12	0.144638	8.00823	1.44028	0.191127	802	30	3	4	18	1
		11	20	17	0	37	8	7	16	33	0	5	0	10	19				17	45	56	0	5	29	10	0.0988372	1.61687	0.291038	0.0933052	172	14	4	3	4.5	1
		12	60	75	24	29	0	39	6	37	3	16	0	70	6				99	29	82	3	16	76	11	0.205479	3.63417	0.65595	0.299879	365	23	4	4	6.9	2
		13	5	76	43	32	0	12	0	0	23	58	3	66	0				119	32	12	23	61	66	9	0.238994	3.16556	0.5698	0.107965	318	17	4	4	17	0
		14	0	4	0	8	2	3	0	0	4	0	1	8	0				4	10	3	4	1	8	7	0.133333	0.3065	0.0480375	0.10449	30	7	3	3	2	0
		17	1	13	0	1	5	0	18	0	3	0	4	36	8				13	6	18	3	4	44	9	0.146067	0.862573	0.19602	0.199649	89	10	2	2	0	1
		18	1	2	0	1	1	0	2	0	3	4	0	8	11				2	2	2	3	4	19	7	0.0606061	0.303565	0.109536	0.0380455	33	13	2	2	0	0
		19	0	6	0	1	5	16	0	0	11	0	0	17	3				6	6	16	11	0	20	7	0.101695	0.591862	0.12225	0.0317445	59	5	2	3	2.2	0
		20	0	4	0	7	0	9	31	0	0	0	9	47	13				4	7	40	0	9	60	7	0.0333333	1.20833	0.2175	0.060606	120	8	2	3	2.2	0
		21	0	7	0	8	0	5	0	0	4	0	6	15	7				7	8	5	4	6	22	7	0.134615	0.512	0.09216	0.0247248	52	8	2	2	2	0
		22	4	33	0	18	0	27	24	0	16	0	0	25	16				33	18	51	16	0	41	8	0.202454	1.71	0.3078	0.0987525	163	13	3	3	2.4	1
		23	0	4	0	5	0	6	0	0	0	0	0	23	6				4	5	6	0	0	29	5	0.0909091	0.426714	0.0739286	0.0197589	44	6	2	2	7	0
		24	0	0	0	2	0	21	0	0	3	0	0	14	9				0	2	21	3	0	23	4	0	0.4816	0.09432	0.0695536	49	3	2	2	1.1	0
		25	0	0	0	0	0	16	25	0	0	4	0	40	2				0	0	41	0	4	42	5	0	0.863333	0.1035	0.123805	87	7	2	2	0	0
		15	0	0	0	0	5	2	0	0	0	0	0	9	3				0	5	2	0	0	12	4	0	0.179	0.03708	0.0101722	19	3	2	2	0	0
		16	0	0	0	0	14	5	0	0	0	0	0	5	3				0	14	5	0	0	8	4	0	0.224567	0.0416333	0.010992	27	5	2	2	0	0
		26	1	3	0	19	0	5	0	0	4	0	0	3	10				3	19	5	4	0	13	7	0.0666667	0.437778	0.085	0.0218889	45	8	2	2	0	0
		27	1	6	0	8	7	18	0	0	17	0	0	16	10				6	15	18	17	0	26	8	0.0722892	0.9295	0.1567	0.14	83	11	2	1	2.6	0
		28	1	2	0	8	0	4	0	0	0	0	0	6	10				2	8	4	0	0	16	6	0.0645161	0.303333	0.0441133	0.011	31	6	1	1	0	0
		29	0	0	0	4	0	3	0	0	0	0	0	3	3				0	4	3	0	0	6	4	0	0.134833	0.0236235	0.00611765	13	3	1	1	0	0
		30	0	0	0	9	0	2	0	0	0	0	0	2	5				0	9	2	0	0	7	4	0	0.18	0.0269143	0.00628571	18	3	1	1	0	0

## Sheet: Burial
		C accumulation	C immobilization	C sequestration	conversation rate (of immob to seq)	hard	soft	mixed	burial obs	n
1		0.843417	0.155708	0.0804567	0.516714	0	0.92	0.08	1	12	0.0833333	8
2		0.7975	0.14355	0.159354	1.11009	0.04	0.71	0.25	4	18	0.222222	7
3		0.481667	0.0951917	0.0391213	0.410974	0	0.97	0.03	1	18	0.0555556	5
4		0.4155	0.07999	0.0305328	0.381708	0	0.98	0.02	1	19	0.0526316	8
5		0.7604	0.13572	0.072162	0.531698	0	0.91	0.09	2	22	0.0909091	7
31		0.442143	0.139	0.139	1	0	0.85	0.15	2	17	0.117647	9
32		1.71	0.178	0.178	1	0.09	0.69	0.22	2	18	0.111111	10
6		3.22667	0.5808	0.15738	0.270971	0.52	0.4	0.08	1	17	0.0588235	10
7		5.44467	0.974475	0.224427	0.230305	0.85	0.08	0.07	0	10	0	9
8		3.37818	0.994991	0.2778	0.279198	0.67	0.27	0.06	1	22	0.0454545	11
9		1.21292	0.5569	0.188818	0.339052	0.49	0.41	0.1	1	21	0.047619	9
10		8.00823	1.44028	0.191127	0.132702	0.96	0	0.04	1	19	0.0526316	12
11		1.61687	0.291038	0.0933052	0.320595	0.64	0.3	0.06	1	20	0.05	10
12		3.63417	0.65595	0.299879	0.457167	0.73	0.09	0.18	2	12	0.166667	11
13		3.16556	0.5698	0.107965	0.189479	0.81	0.11	0.08	0	12	0	9
14		0.3065	0.0480375	0.10449	2.17518	0.08	0.53	0.39	6	15	0.4	7
17		0.862573	0.19602	0.199649	1.01852	0.12	0.66	0.22	3	13	0.230769	9
18		0.303565	0.109536	0.0380455	0.347332	0.09	0.86	0.05	1	16	0.0625	7
19		0.591862	0.12225	0.0317445	0.259669	0.04	0.96	0	0	18	0	7
20		1.20833	0.2175	0.060606	0.278648	0.16	0.77	0.07	0	15	0	7
21		0.512	0.09216	0.0247248	0.268281	0	0.94	0.06	0	18	0	7
22		1.71	0.3078	0.0987525	0.320833	0.3	0.62	0.08	1	19	0.0526316	8
23		0.426714	0.0739286	0.0197589	0.26727	0	0.95	0.05	0	16	0	5
24		0.4816	0.09432	0.0695536	0.737422	0.05	0.83	0.12	2	21	0.0952381	4
25		0.863333	0.1035	0.123805	1.19618	0.1	0.63	0.27	4	21	0.190476	5
15		0.179	0.03708	0.0101722	0.274331	0	0.96	0.04	0	18	0	4
16		0.224567	0.0416333	0.010992	0.264019	0	0.94	0.06	1	13	0.0769231	4
26		0.437778	0.085	0.0218889	0.257516	0.06	0.84	0.1	2	14	0.142857	7
27		0.9295	0.1567	0.14	0.893427	0.11	0.57	0.32	5	17	0.294118	8
28		0.303333	0.0441133	0.011	0.249358	0	0.98	0.02	0	20	0	6
29		0.134833	0.0236235	0.00611765	0.258964	0	0.96	0.04	0	22	0	4
30		0.18	0.0269143	0.00628571	0.233546	0	1	0	0	23	0	4

## Sheet: nMDS
1	Hogg et al (2016) habitat classification		Suspension; sessile pioneer	Suspension; sessile climax	Suspension; sedentary	Suspension; mobile	Deposit; epifaunal crawlers	Deposit; vermiform infauna	Deposit; shelled infauna	Grazer; calcareous	Scavenger/predator; sessile soft	Scavenger/predator; sessile hard	Scavenger/predator; mobile soft	Sacvenger/predator; mobile calcareous	Scavenger/predator; arthropod		2	Suspension; sessile	Suspension; mobile	Deposit	Grazer; calcareous	Scavenger/predator; sessile	Scavenger/predator; mobile	No functional groups	% suspension	C accumulation	C immobilization	C sequestration	Density	Richness (OTU)	Trophic levels	Size spectra (how many orders of magnitude size dif)	VME / bioconstructors	Rarity
		Site	SP	SC	SS	SM	DC	DV	DS	GC	PS	PC	PM	PL	PA		site
B=Hogg et al habitats		1	19	9	0	0	0	9	0	8	9	9	0	14	7	0.107143	1	28	0	9	8	18	21	8	0.107143	0.843417	0.155708	0.0804567	84	21	4	4	7.3	3
C=Barnes et al habitat (colour)		2	24	0	0	0	0	21	7	0	0	10	7	6	4	0	2	24	0	28	0	10	17	7	0	0.7975	0.14355	0.159354	79	12	3	4	1.5	2
		3	8	0	0	0	0	8	0	0	0	11	0	19	2	0	3	8	0	8	0	11	21	5	0	0.481667	0.0951917	0.0391213	48	10	3	4	1.3	0
		4	4	5	0	2	0	1	0	2	0	15	0	10	4	0.116279	4	9	2	1	2	15	14	8	0.116279	0.4155	0.07999	0.0305328	43	9	4	4	4	1
		5	32	6	0	8	0	8	0	15	3	4	0	0	0	0.0789474	5	38	8	8	15	7	0	7	0.0789474	0.7604	0.13572	0.072162	76	9	4	3	1.6	1
		31	4	7	1	3	2	7	10	0	2	0	0	8	0	0.159091	31	11	4	19	0	2	8	9	0.159091	0.442143	0.139	0.139	44	13	3	3	1.9	1
		32	16	22	0	7	4	5	23	0	10	32	0	22	7	0.148649	32	38	7	32	0	42	29	10	0.148649	1.71	0.178	0.178	148	19	4	3	2.2	4
		6	15	67	9	34	0	2	0	18	56	24	15	103	0	0.195335	6	82	43	2	18	80	118	10	0.195335	3.22667	0.5808	0.15738	343	25	3	4	12	4
		7	25	198	50	57	0	27	0	20	55	60	0	52	0	0.363971	7	223	107	27	20	115	52	9	0.363971	5.44467	0.974475	0.224427	544	33	4	4	27	7
		8	21	101	18	17	8	5	10	0	11	53	8	87	0	0.297935	8	122	35	23	0	64	95	11	0.297935	3.37818	0.994991	0.2778	339	29	4	4	44	2
		9	4	12	0	7	4	3	12	0	12	3	0	66	0	0.097561	9	16	7	19	0	15	66	9	0.097561	1.21292	0.5569	0.188818	123	18	4	4	9	2
		10	23	116	10	166	12	32	240	0	25	39	39	91	9	0.144638	10	139	176	284	0	64	139	12	0.144638	8.00823	1.44028	0.191127	802	30	3	4	18	1
		11	20	17	0	37	8	7	16	33	0	5	0	10	19	0.0988372	11	37	37	31	33	5	29	10	0.0988372	1.61687	0.291038	0.0933052	172	14	4	3	4.5	1
		12	60	75	24	29	0	39	6	37	3	16	0	70	6	0.205479	12	135	53	45	37	19	76	11	0.205479	3.63417	0.65595	0.299879	365	23	4	4	6.9	2
		13	5	76	43	32	0	12	0	0	23	58	3	66	0	0.238994	13	81	75	12	0	81	69	9	0.238994	3.16556	0.5698	0.107965	318	17	4	4	17	0
		14	0	4	0	8	2	3	0	0	4	0	1	8	0	0.133333	14	4	8	5	0	4	9	7	0.133333	0.3065	0.0480375	0.10449	30	7	3	3	2	0
		17	1	13	0	1	5	0	18	0	3	0	4	36	8	0.146067	17	14	1	23	0	3	48	9	0.146067	0.862573	0.19602	0.199649	89	10	2	2	0	1
		18	1	2	0	1	1	0	2	0	3	4	0	8	11	0.0606061	18	3	1	3	0	7	19	7	0.0606061	0.303565	0.109536	0.0380455	33	13	2	2	0	0
		19	0	6	0	1	5	16	0	0	11	0	0	17	3	0.101695	19	6	1	21	0	11	20	7	0.101695	0.591862	0.12225	0.0317445	59	5	2	3	2.2	0
		20	0	4	0	7	0	9	31	0	0	0	9	47	13	0.0333333	20	4	7	40	0	0	69	7	0.0333333	1.20833	0.2175	0.060606	120	8	2	3	2.2	0
		21	0	7	0	8	0	5	0	0	4	0	6	15	7	0.134615	21	7	8	5	0	4	28	7	0.134615	0.512	0.09216	0.0247248	52	8	2	2	2	0
		22	4	33	0	18	0	27	24	0	16	0	0	25	16	0.202454	22	37	18	51	0	16	41	8	0.202454	1.71	0.3078	0.0987525	163	13	3	3	2.4	1
		23	0	4	0	5	0	6	0	0	0	0	0	23	6	0.0909091	23	4	5	6	0	0	29	5	0.0909091	0.426714	0.0739286	0.0197589	44	6	2	2	7	0
		24	0	0	0	2	0	21	0	0	3	0	0	14	9	0	24	0	2	21	0	3	23	4	0	0.4816	0.09432	0.0695536	49	3	2	2	1.1	0
		25	0	0	0	0	0	16	25	0	0	4	0	40	2	0	25	0	0	41	0	4	42	5	0	0.863333	0.1035	0.123805	87	7	2	2	0	0
		15	0	0	0	0	5	2	0	0	0	0	0	9	3	0	15	0	0	7	0	0	12	4	0	0.179	0.03708	0.0101722	19	3	2	2	0	0
		16	0	0	0	0	14	5	0	0	0	0	0	5	3	0	16	0	0	19	0	0	8	4	0	0.224567	0.0416333	0.010992	27	5	2	2	0	0
		26	1	3	0	19	0	5	0	0	4	0	0	3	10	0.0666667	26	4	19	5	0	4	13	7	0.0666667	0.437778	0.085	0.0218889	45	8	2	2	0	0
		27	1	6	0	8	7	18	0	0	17	0	0	16	10	0.0722892	27	7	8	25	0	17	26	8	0.0722892	0.9295	0.1567	0.14	83	11	2	1	2.6	0
		28	1	2	0	8	0	4	0	0	0	0	0	6	10	0.0645161	28	3	8	4	0	0	16	6	0.0645161	0.303333	0.0441133	0.011	31	6	1	1	0	0
		29	0	0	0	4	0	3	0	0	0	0	0	3	3	0	29	0	4	3	0	0	6	4	0	0.134833	0.0236235	0.00611765	13	3	1	1	0	0
		30	0	0	0	9	0	2	0	0	0	0	0	2	5	0	30	0	9	2	0	0	7	4	0	0.18	0.0269143	0.00628571	18	3	1	1	0	0
